# Supplementary material for: Effect of Different Probiotic Fermentations on the Quality of Plant-Based Hempseed Fermented Milk
Source: Foods. 2024 Dec 17;13(24):4076. doi: 10.3390/foods13244076 (PMC11675659; doi:10.3390/foods13244076)
Supplement: Supplementary file 1 [file foods-13-04076-s001.zip]

Archive with 1 entries (1 files):
- foods-3320290-supplementary.pdf
